# Supplementary material for: Comparative Mitogenomic Analyses of Psectrocladius (Diptera: Chironomidae)
Source: Insects. 2025 Apr 16;16(4):420. doi: 10.3390/insects16040420 (PMC12027813; doi:10.3390/insects16040420)
Supplement: Supplementary file 1 [file insects-16-00420-s001.zip]

Archive with 1 entries (1 files):
- insects-3586084-supplementary.pdf
